# Supplementary material for: Human Cytomegalovirus Genomes Sequenced Directly From Clinical Material: Variation, Multiple-Strain Infection, Recombination, and Gene Loss
Source: J Infect Dis. 2019 May 2;220(5):781–91. doi: 10.1093/infdis/jiz208 (PMC6667795; doi:10.1093/infdis/jiz208)
Supplement: jiz208_suppl_Supplementary_Table_2 [file jiz208_suppl_supplementary_table_2.xlsx]

## Sheet: Sheet1
Supplementary Table 2. Collection 2.
SUMMARY DATA	HCMV reads (%)																																												S
Patient designation		Child1					Child2			Child3		Child2&3f		Child4			RTR1								RTR2			RTR3				RTR4			RTR5			RTR6			RTR7		RTR8		RTR9			RTR10
Patient condition		Congenitally infected infant				Mother	Congenitally infected infant					Mother		Immunodeficient patient with HCMV pneumonia			Kidney transplant recipient								Kidney transplant recipient			Kidney transplant recipient				Kidney transplant recipient			Kidney transplant recipient			Kidney transplant recipient			Kidney transplant recipient		Kidney transplant recipient		Kidney transplant recipient			Kidney transplant recipient
Sample type		Blood	Urine	Urine	Blood	Milk	Blood	Blood	Urine	Blood	Urine	Milk	Milk	Trachaeal secretion	Blood	Blood	Blood	Blood	Blood	Blood	Blood	Blood	Blood	Blood	Blood	Blood	Blood	Blood	Blood	Blood	Blood	Plasma	Blood	Blood	Biopsy	Plasma	Bronchoalveolar lavage	Vitreous body fluid	Blood	Blood	Blood	Blood	Blood	Blood	Blood	Biopsy	Blood	Blood	Blood
Days after birth or transplantation		6	6	25	28	28	0	0	1	0	1	15	15	92	92	161	166	166	235	298	400	472	549	549	87	117	260	238	408	367	367	250	253	355	300	303	317	unspecified	unspecified	unspecified	85	294	139	207	182	183	310	117	237
Dataset namea		HANChild1A	HANChild1B	HANChild1	HANChild1C	HANChild1M	HANChild2&3A	HANChild2&3B	HANChild2&3C	HANChild2&3D	HANChild2&3	HANChild2&3M1	HANChild2&3M2	HANChild4	HANChild4A	HANChild4B	RTR1A	RTR1C	RTR1D	RTR1E	RTR1F	RTR1B	RTR1G	RTR1H	RTR2	RTR2A	RTR2B	RTR3A	RTR3B	RTR3C	RTR3D	RTR4	RTR4A	RTR4B	RTR5	RTR5A	RTR5B	RTR6	RTR6A	RTR6B	RTR7A	RTR7B	RTR8	RTR8A	RTR9A	RTR9	RTR9B	RTR10	RTR10A
ENA short read accession no.		ERR3014521	ERR3014522	ERR3014523	ERR3014524	ERR3014525	ERR3014526	ERR3014527	ERR3014528	ERR3014529	ERR3014530	ERR3014531	ERR3014532	ERR3014533	ERR3014534	ERR3014535	ERR3014536	ERR3014537	ERR3014538	ERR3014539	ERR3014540	ERR3014541	ERR3014542	ERR3014543	ERR3014544	ERR3014545	ERR3014546	ERR3014547	ERR3014548	ERR3014549	ERR3014550	ERR3014551	ERR3014552	ERR3014553	ERR3014554	ERR3014555	ERR3014556	ERR3014557	ERR3014558	ERR3014559	ERR3014560	ERR3014561	ERR3014562	ERR3014563	ERR3014564	ERR3014565	ERR3014566	ERR3014567	ERR3014569
HCMV load (IU/ml)		91418	125452000	14526300	11064	138000	1051770	1051770	192211008	771887	194840000	5034	5034	3008580	3585860	5941550	45979	45979	110946	73161	10575	369823	30373	30373	2516380	10470	78555	7453	Unknown	28702	28700	414000	1040000	300000	3000000	2354092	400000	3989900	1615000	394000	40833	59000	354964	61123	2000000	5561840	125003	1000000	485109
Genome copies for library (no.)b		9141.8	2509040	290526	1106.4	13800	105177	105177	3.84422e+06	77188.7	3896800	503.4	503.4	481373	573738	950648	4597.9	4597.9	17751	7316.1	1481	59172	3037.3	3037.3	402621	1675	12569	1043	320000	4305.3	4305	66240	166400	48000	390000	376655	12000	398990	161500	66980	6941.61	10030	53244.6	9779.68	200000	155732	15500	170000	82469
Pre-enrichment PCR cycles (no.)c		6			6	14x2	6	6		6		10	10	14x2	10	10	10	10	8	6	8	8	6	6	8	8	8	8	8	10	10	14x2	10	10	10	14x2	10	14x2	6	10	10	10	14x2	10	14x2	14x2	14x2	14x2	14x2
Post-enrichment PCR cycles (no.)		17	12	12	19	22	19	19	12	19	12	19	19	10	17	13	19	19	22	19	22	22	17	17	25	22	22	22	22	15	15	12	14	17	15	10	17	10	17	15	12	17	12	12	17	17	17	17	17
Strains by genotype read-matching (no.)		1	1	1	0	1	1	1	1	1	1	1	1	1	1	1	1	1	1	1	1	1	1	1	1	2	1	0	2	2	2	1	1	1	1	1	1	1	1	1	1	1	1	0	1	1	1	1	1
Strains by motif read-matching (no.)		1	1	1	1	1	1	1	1	1	1	1	1	1	1	1	1	1	1	1	1	1	1	1	1	1	1	0	2	2	0	1	1	1	1	1	1	2	2	1	0	0	1	0	1	1	1	1	1
Total trimmed reads (no.)		3172236	7807494	12005018	3996308	2814308	3390454	3596126	11057366	3247344	17246888	4416892	4501724	5304626	4571606	4040432	12223170	3946760	4181030	12082426	4332182	3627484	16420642	3360654	6421556	4053732	3487334	3207808	3359230	9007706	2455474	5741984	3898632	4537696	4744662	4918488	4935620	4652146	4757846	3254668	3337494	4534994	2562290	2097330	4180654	3996414	1541704	3455268	3792298
ASSEMBLY DATA (MERLIN REFERENCE)
HCMV reads (no.)		18276	434646	663413	2011	595070	54145	60151	186505	45233	1125343	6226	6951	3291030	1209117	1170519	53880	18949	46304	15398	18190	121319	33534	7254	3319303	8458	42298	761	263676	58204	7923	3400237	1297720	565897	2203366	3625369	156224	3778832	295356	42940	5610	9844	57720	6125	1952068	2933184	30544	780636	527346
HCMV reads (%)		0.576124	5.56704	5.52613	0.0503214	21.1445	1.59698	1.67266	1.6867	1.39292	6.5249	0.140959	0.154408	62.0408	26.4484	28.9701	0.440802	0.480115	1.10748	0.127441	0.419881	3.34444	0.204219	0.215851	51.69	0.208647	1.2129	0.0237234	7.8493	0.646158	0.322667	59.2171	33.2865	12.471	46.4388	73.709	3.16524	81.2277	6.20777	1.31934	0.16809	0.217068	2.25267	0.292038	46.6929	73.3954	1.98118	22.5926	13.9057
Genome size (nt)		235646	235646	235646	235646	235646	235646	235646	235646	235646	235646	235646	235646	235646	235646	235646	235646	235646	235646	235646	235646	235646	235646	235646	235646	235646	235646	235646	235646	235646	235646	235646	235646	235646	235646	235646	235646	235646	235646	235646	235646	235646	235646	235646	235646	235646	235646	235646	235646
Coverage depth (total fragment reads/nt)		22	489	749	2	727	66	73	217	54	1235	8	8	4004	1375	1394	64	23	54	19	18	144	39	8	3877	10	52	1	331	69	10	3795	1443	669	2697	4229	186	3812	361	51	7	12	68	7	2333	3525	38	935	655
Coverage depth (unique fragment reads/nt)		14	371	556	1	128	37	40	157	24	890	3	3	2814	791	1009	18	11	7	7	2	15	14	6	175	1	8	0	68	16	7	539	878	264	1301	2380	78	2869	182	37	5	7	50	5	1480	2329	19	569	345
ASSEMBLY DATA (CONSENSUS REFERENCE)
HCMV reads (no.)		19248	457966	701001	2063	629981	60706	67283	209919	50819	1225435	6925	7634	3423690	1242225	1202633	58828	20653	50437	16986	19774	126656	35015	7555	3553996	9047	45794					3642409	1380917	610463	2361546	3883411	171512	4058284	322956	44487			62041	6404	2061414	3096456	32195	817547	557178
HCMV reads Merlin/consensus		0.949501	0.949079	0.94638	0.974794	0.944584	0.891922	0.894	0.888462	0.89008	0.918321	0.899061	0.910532	0.961252	0.973348	0.973297	0.91589	0.917494	0.918056	0.906511	0.919895	0.957862	0.957704	0.960159	0.933964	0.934896	0.923658					0.933513	0.939752	0.926996	0.933018	0.933553	0.910863	0.93114	0.914539	0.965226			0.930353	0.956433	0.946956	0.947271	0.948719	0.954852	0.946459
HCMV reads (%)		0.606764	5.86572	5.83923	0.0516226	22.3849	1.7905	1.87099	1.89845	1.56494	7.10525	0.156784	0.169579	64.5416	27.1726	29.765	0.481283	0.52329	1.20633	0.140584	0.456444	3.49157	0.213238	0.224807	55.3448	0.223177	1.31315					63.4347	35.4206	13.4531	49.7727	78.9554	3.47498	87.2347	0	1.36687			2.42131	0.305341	49.3084	77.4809	2.08827	23.6609	14.6924
Genome size (nt)		235397	235397	235397	235397	235397	235913	235913	235913	235913	235913	235913	235913	235275	235275	235275	235221	235221	235221	235221	235221	235385	235385	235385	235472	235472	235472					235329	235329	235329	235233	235233	235233	235930	235930	235930			235791	235791	235175	235175	235175	234360	234360
Coverage depth (total fragment reads/nt)		23	515	789	2	770	74	81	243	61	1336	8	9	4171	1416	1434	70	25	59	21	19	151	41	9	4154	11	56					4073	1539	722	2893	4535	205	4095	394	53			73	8	2468	3728	40	985	696
Coverage depth (unique fragment reads/nt)		18	457	674	2	158	50	53	215	32	1120	2	4	3314	902	1159	23	14	9	9	2	17	17	7	212	1	10					626	1036	322	1606	2844	97	3398	229	41			62	6	1741	2761	23	669	416
GenBank accession no.				KY490071							KY490072			KY123649			KY490073					KY490074			KY123650							KY123651			KY123652			KY490075					KY490076			KY490077		KY490078
Gaps				None							None			None			None					None			None							None			None			None					None			None		None
Disrupted genes				RL5A							RL5A US9			None			UL9 US6					None			None							UL1			None			None					RL6 UL9 UL30 US8			UL1 UL9		UL1 US7
Genome status				Complete							Complete			Complete			Complete					Complete			Complete							Complete			Complete			Complete					Complete			Complete		Complete
GENOTYPING DATA (READ-MATCHING COUNTS)d
RL13-G1	TGCAATAACACGTGCTCCTGTCCGTGCAACTGCCTTACCTCCACCGCCTCCACTATCACAAATTCTTCTAACTCTGTCACCGATGCTAACAGCACTTCAGCTATCGCAAATGGAACCACGCACAAACCCTCTACCGCTTCTTCAGTCACATCAGCAACCACTTCAACGCTTTCAAAATCATCGTCAAGCGCTACACCAACATTAACGTTTTCTACCATTCATAGTACTACTCCCTGGTTGAATACCAGCAACGTAACTTGCAATGGCAGTTTGTACACCGTTTATAAACACTCTAATTTAAATTACGAAGTAATTAATGTAACAGGATATGTCGGTGGATACGTCACTTTGAAAAACTGCAGTAGAACGGATGTATGGCACGATATAGAATGGATAAAA…	0	0	0	0	0	0	0	0	0	0	0	0	0	0	0	0	0	0	0	0	2	0	0	7083	12	91	0	2	0	0	0	0	0	2	0	0	0	0	0	0	15	0	0	0	0	0	0	0
RL13-G2	TGTAATGATACATGCCCTTGTTCGTGCAACTGCCTCACCTCCACCGCCTCAACCATCAAAAATTCGTCTGATTTTGTCACTAACGCTACCAACATTTCAACTACTGCAAATAAAACCACGCACAAACCCTCTACCGCCTCGTCAGATACATCAACAATTACTCCAACGCTGTTGGAATCACCGTCAAGCGTTACGCGAATATTAACAACGTTCTCTACCGTTCATAGTACCATTCCCTGGTTGAATACCAGCAACGTAACTTGCAACGGTAGTTTGTACACCATCTATAAACAATCTAATTTAAATTACGAGGTAATTAACGTAACAGCGTATGTCGGTGGATACGTCACTCTGCAAAATTGCACTAGAACGGATACATGGTATGATGTAGAATGGATA…	0	2	0	0	0	0	0	0	0	0	0	0	0	0	0	0	0	0	0	0	0	0	0	0	0	0	0	0	0	0	0	0	0	0	0	0	0	0	0	0	0	0	0	0	0	0	0	0
RL13-G3	TGCAATCATACGTGCCCCTGTCCGTGCAGCTGCCTTACCTCCACCGTCTCCACCATTACAAATCCCTCTAGCTCTGTCACCAACGCTACTAGTACCTCAGTTATCACAACTGAAACCACGCAGAAACCCTCTGCCACCTCTTCAACTGCATCAGCAATCACTTCAAGGATTTCAAAATCACCAAGTGTTACGCGGACAACATTTTCTAGCATTCATACCACTCCCTGGTTGAATACCAGTAACGTGACTTGCGACGGCAGTTTGTACACCATCTATAAGCAGTCTAATTTAAACTACGAAGTAATCAACGTAACAGGATATGTCGGTGGATACGTTACTCTTAAAAACTGCACTAGAACGGATATATGGCATGATGTAGAATGGATAAAATACGGACCT…	0	0	0	0	0	0	0	0	0	0	0	0	0	0	0	0	0	0	0	0	0	0	0	23	0	0	0	0	0	0	0	0	0	0	0	0	0	0	0	13	8	0	0	0	0	0	0	0
RL13-G4A	TGCAACCAAACCTGTCCTTGTCTATGTTCCTGTAATACTACCGCCAGTTATTCCACTAATAGCACTGAGACAACCACTTCAACATTCAGTACAACAATTATCAGCAATAGAAGCACCTTAGAATCTTTAAATTGCTCTACTGCAAATGTACCAACAACCACCAACGTTTCTACAAAGTCGTCGGCAATAACCACACAGATACCCACAACGACAAACACGAAAGTCCAGACCACCCCATGTACTAACATCACCAGGACCGTCACTTGTGATGGTTTAAATTATACCGTCCATAAAAGATGCGACCGCAGTTACGAAGTAATCAACGTAACAGGACACGTTGGTGGTAACATAACTCTAAAAAAATGCAATCAGACTGAGAAATGGCACAATGTAGAATGG…	1	0	0	3	1	0	0	0	0	0	0	2	0	0	0	0	0	0	0	2	0	0	0	0	0	0	0	0	0	0	0	0	0	0	0	0	0	2	0	0	0	0	0	2	0	0	0	0
RL13-G4B	TGCAATCAAACCTGTTCCTGTCAATGTCCCTGTAGTACTACCGTTAACTATTCCACTAGTACTGAGACAGCCACATCAACATACAGTACAACAGTTATCAGCAATAAAAGCACTTCAGAATCTATAAATTGCTCTACTGCAACTGCACCAGCAACCACCGTTTCTACAAAACCGTCGAAAACAACCACACAGATATCCACAACGACAAATACAAACGTTGAGACTACCACATGTACCAACACCACCACGACCGTTACTTGTGATGGTTTCAATTATACAGTCCATAAAAGATGCGACCGCAGTTACGAGGTAATCAACGTAACAGGATACGTTGGTGGCAACATAACTCTAAAAAAATGCAATCAGACTGAGAAATGGCACAATGTAGACTGGATTCAT…	0	0	0	3	0	0	0	0	0	0	0	1	0	0	0	0	0	0	0	2	0	0	0	0	0	0	0	0	0	0	0	0	0	0	0	4	0	0	0	0	0	0	0	2	0	0	0	0
RL13-G5	TGCAATCATACGTGCTCTTGCCCGTGTCAGTGCGAAACTTCAACACCCACTGATACTACAAATCGAAGTACCACATCTGTCCCCTGTACTACTAGCGCATCAACCACCATCAGTGAAAGTACCTCCGAATCCCCCACCACCGTCACTGGTACCAGTCCTAATTCAACCGCTGTGATCACATCAACGTCAAAAGGCACGCAAATATCCACAAGCAAAGATGTAACGTCAATTAGCACACGAATGGAGACTACCACATCATGTGCAAATAGCACTACCAACGTCACATGCAACGGCACTTTATACACTATTCATAAATTGTGTAACCTTGGCTATAAAGAGGTAATTAACGTAACAGCATATGTCGGTGGATACGTAACTCTCCAAAAATGCAACAAAACA…	0	0	0	0	0	0	0	0	0	0	0	0	0	0	0	0	0	0	0	0	0	0	0	0	0	0	0	0	0	0	0	0	0	0	0	0	0	0	0	0	0	0	0	0	0	0	0	0
RL13-G6	TGTAAACCAACGTGTCCTTGTCAATGTCTCTGTAATGACACCACCACAAATTATTCCATAAATACTACTAGCACAACAGTTATTAACAATATAAGCACTCCAGAATCCTCTGACACCACTACTCGTACAGATTGTTCAGATACAACCGCACAAACAACCACCGTTTCTACAGAACCATCGGTTACAACCACGCGGATATCAACATTAAGTACAAAAATCGAAACTACCACGTGCATGAATACAACTACAAACGTTACATGTGATGGTTTGAATTATACAGTTCACAAAACATGCGGTCGTAGCTACGAAGTAATCAACGTAACGGGACACGTTGGTAGTAACGTTACTCTGAAAAAATGTAATCACACAATATGGCACAATGTGGATTGGATTAAATAT…	1	3	0	1	0	298	360	1123	223	4095	38	35	2	0	1	128	31	177	68	51	6	0	0	0	0	0	0	240	57	14	1803	525	265	5305	8971	497	9461	1455	41	0	0	184	5	1336	2025	20	388	287
RL13-G7	TGTAATCAAACTTGTCCGTGTTCCTGCGTTTGTGTCAATTCTACAACAGTCAACATATCCACAAATGAAACAACGTCTAAAGCCATCACTCCAACTGCTACGACAAATACCGCAAAAACAACGTCAAGCCTTGTTATTACTACACCGTCATCAGTAACGATTGGCAAAGCCGTGTCTACTACAGCTTCATCAACCATACTATCTCAAACCAATCGCAGTCATACAAGTAATGTCATCACAACCCCAAAAACGCGGTTTGAATATAATATCACGGGATATGTTGGCCAAGAAGTGACTTTCAACTTCAGTGGATCATTTTGGAGCTACATTGAATGGTTCCGGTACAGTTCTCCAGGCTGGCTTTATTCCTCGGAACCAATATGCACCGTTACCAACAGT…	40	806	1673	6	1337	0	0	0	0	0	0	0	5634	1547	1202	0	0	0	0	0	236	57	15	0	0	0	0	436	24	8	0	0	0	0	0	0	0	0	0	0	0	0	0	0	0	0	0	0
RL13-G8	TACAACCAAACTTGTCCGTGCCCCTGCATTTGTGTCAATTCTACAACAGTTAGCATATCCACCAGTGAAACAACGTCTAAAAACATCACTCCAACTACCACGACAAATTCCAAAAAAACAACGTCAAGTATTGCTACCACTACACCCTCGTTAGTAACGACTGGCAAAGTCGTTTCTACTGCAGCGTCGTCAACCATAATATCTCAAACCAACCGCAGTCATACGAGTAATGCTATCACAACCCCGAAAACGCGATTTGAATATAATATCACGGGATATGTTGGCCAAGAAGTGACTCTAAACTTCACTGGATCATGGAATTACATTCAATGGTTCCGGTACGGTTCTCCAGGCTGGCTTTATTCCTCGGAACCAATATGCACCGTTACCAGCAATTAT…	71	1459	2851	6	2266	0	0	1	0	1	0	0	9630	2796	2291	0	0	0	0	0	353	97	26	0	0	0	0	730	53	14	0	0	0	0	0	0	0	0	0	0	0	0	0	0	0	0	0	0
RL13-G9	TTTGGATCAACGTATTCTTGTCAGTGTCCCTGTAACAGTACTGCTTCAAATTACTCTACCAATGGCACTACTACTATCTCAACCTCTGATACTACCAATACAACAGTCAACAGTAAAGGTACCTCCGGACCCTCTACAACCACCGCTTATATAAGTTCTGATACAACCGCGATTACATCAACAACCATCCATATATCCACAAAATCACAGTCAAAAACAACGTCGGCCAAAAATATTCAGACCACAACATGTACCAACACTAGCACGAACGTCGTTTGTGATAGTTTGAATTATACGGTCCATAGAACATGCGGCCGCAGCTACGAGGTAATCAACGTAACAGGACACGTTGGTGGAAACGTTATTCTAAAAAAATGTAATGACACGAGATGGCACAAT…	0	0	0	2	0	0	1	0	0	0	6	2	0	0	0	0	0	0	0	0	0	0	0	0	6	0	0	0	0	0	0	0	0	0	0	0	0	2	0	0	0	0	0	2	0	0	0	0
RL13-G10	TGCAAATCAACGTGTCCTTGTCAATGTCTCTGTAATGACACCACCACAAATTACTTCGTAAATACTACTAGCACAACAGTTACCAGCAATATAAGTACTCCAGGATCCCCTGACACCACTACTCGTACAGATTGTTCAACTACAACTGCGTCACAAACCACCGTTTCAACAAAACCGTTGATAGCAACCACACAGATATCAACGACATTAAGCACAAAAATCGAAACTACGACGTGTATAAATACCACCACAATCGTTACCTGTAATGATTTGAATTATACAATTCATAAGAGATGCGATCGTAGCTACGAAGTAATCAACGTAACTGGACACGTCGGTAGCAACGTCACTCTGAAAAAATGTAATGATACAGCATGGTACAATGTGGACTGGATTAAA…	1	2	0	0	0	112	128	390	78	1529	20	21	0	0	0	48	5	20	22	8	5	0	0	0	0	0	0	91	5	4	5399	1859	1046	1957	2840	155	3562	456	11	0	0	63	4	3996	5649	51	1082	790
UL146-G1	TTATCCTCTAACACCTATCAAGGTTATATTTATTCGTCTCGGTTCTGGTGATTTCGTTATGTTAACATTATACCACCTATTATCGTTGCGTTTGTCTAACCATTTTGAGAAGAGGTGATCGGGCGATAAACATACTCCATGTCCAGGCGGTTTCCTTCCGTCTGGATACAATAAATGTTCATTTTTATCGCATCCGGGCCCTCTGGGATCGCGATGAAGCCAATAATTACCCAATATAATTTTATTAGGCGGCCATTTTCTATGAAGACATCTGCAGCGTAATTCTGTTCCATTCACCTCATAATGATACACATATGCTAAAAAAATAATCAACGCACCAAAAAGTAATCGCAT	0	0	0	0	0	0	0	0	0	0	0	0	0	0	0	0	0	0	0	0	0	0	0	0	0	0	0	0	0	0	0	0	0	0	0	0	0	0	0	0	0	0	0	0	0	0	0	0
UL146-G2	TTATTCCTTCAGACCTACTAGGGTTACAGTTATTTTTCCCGGCCCTCGTTCCGGTTGTCTTGTTACATTAACATTATACCACCTGTTATCGTTGCGTTTGTCTAGCCATTTTGAAAAAGGGTGATGGGGCGATAAACATACTCCAGGTCCATGTTTTTTTCCTCCGCCTAGATACAAGAAATATTCATTGTTATTGCATCTGGGACCACCAGATTCGCGATGAAACCAAAAATTACCCAACATAATTGTTTTGGGCGGCAGTTTTTTACCATCAAGACATTTGCAGCGTAATTCCGTTCCATGCACTTCATAATAATACATATACGTTAAAGAAATAATCAACGCACCAAAAATTAATCGCAT	0	0	0	0	0	0	0	0	0	0	0	0	0	0	0	0	0	0	0	0	0	0	0	0	30	0	0	190	39	2	0	0	0	0	0	0	0	0	0	0	0	0	0	1065	1678	15	0	0
UL146-G3	TTATTGTTTGACAGCTATTAAGGTTATATTTACTTGTCCCGGGCCTCGTCCCCCCGTTCGTCGTCCTGGTTGTTTCGTTATATTAACATTATACCACCTGCCATCGTTATGTGTATCCAACCATTTTGAAATGTGATGATCGGGAGCTAGACATACCCCACGTCCATGTTTTCCGCCGTTATTAAAATATAATAAGTATTGATACCCATTGCACCCGGGACCACCGGATTCGCGATGAGTCCAAAAATCACCCAACATAATTCTTGTACGCGGTAATTTTTTATCACCGGGACATTTGCAGCGTAATTCCGTTCCATTTACCTCATAATAATACATATATGCTAAAAAAATAATTAACAAACCGAAAATAAATCGCAT	0	0	0	0	0	0	0	0	0	0	0	0	0	0	0	0	0	0	0	0	0	0	0	0	0	0	0	0	0	0	0	0	0	0	0	0	0	0	0	0	0	0	0	0	0	0	0	0
UL146-G4	CTATTTTCCACTAGAAAAGGTAGGCTTAGTACTTCCTTTACGTGTAATCATTGGATATTTTCTTGTGCTGTTAAAAGTAACTTCAAACCATTCATGTTTGTCACATTTTGACATAAATTTTTGACCAAAAGGATTATGAACATGCACACACTTAGGACTCCAATTATGTTCTTCAAAATATATTAGCAACTCTCCAGCTGGACAATTGCCTGAAGGTGGATAGCATTCTAACCAATGATGTTTTGTAGGCCATTTTCCTCTAGGATGCCAACTCTGTCCTCCTGCACATTTACAACGTAATTCTGTGCTCCAAACGTAGTAACACATACACGCAATCAAAAGACCAATGAATGGACCAAAAATTAATCGCAT	0	0	0	0	0	0	0	0	0	0	0	0	0	0	0	0	0	0	0	0	0	0	0	0	0	0	0	0	0	0	0	0	0	0	0	0	0	0	0	0	0	0	0	0	0	0	0	0
UL146-G5	TTATGGGCGAGTATTCGATCTTTGTACTACTGTAGCATTTCTTGGACCTTCCATTTTTATCTGAAGCCATGTTTCCGAACCAGATTTATGATTTCCATACATCCACTTAGATAAAGGATGATAATCGGATAAACAGACGATCGGTCCTTGGCCTATCTTTATCATGACTTGTCCCTTTGGGCAATGTGAGCCTGGTGGTAAATGTCCTAACCAGAAAGTTCCACGAGGCAATTGTCCTAAAAGTCGATGATACCCTATGCATGTACAACGACCATTACCTTCAGTGCCAAAACCGCCGTTACATGTATCTGTAACAATAAAAATGATCAATAAACCAAAAATTAAACGCAT	0	0	0	0	0	0	0	0	0	0	0	0	0	0	0	0	0	0	0	0	0	0	0	0	0	0	0	0	0	0	0	0	0	0	0	0	0	0	0	0	0	0	0	0	0	0	0	0
UL146-G6	TTAACTTGGTGGAGTAAACGATTTTGATACTACCTTGGTATTTTGTGGGCCCTTAAATTCTATTTGAAACCATATTTCTGTATCAGATCCATGATGTCTATACATCCACTTAGATAAAGGATGATGATCAGATAAGCATACAGTGGGCTGTTCACCTAATTTCATCAAAACGTCTCCTCTTGGACAATGTGGACCTGGGGGTCGATGTCCTAGCCAAATCGTTCCACGAGGTAGTTGTTTGTCAAATCGATGATACCCCACGCACGTACAACGTCCGTTACCTTCACTGCCTAAACCGGCGTTACATGTATGTGCAACCATAAGGGAGATCAATAAACCAAAGATAAATCGCAT	0	0	0	0	0	0	0	0	0	0	0	0	0	0	0	0	0	0	0	0	0	0	0	0	0	0	0	0	0	0	0	0	0	0	0	0	0	0	0	0	0	0	0	0	0	0	0	0
UL146-G7	TTATTTCCAACGCGGACGTTTGTTAGTGACAGCGTTTTCTTCTACATGCGGTCCATTACTATCCTTTACTTTTACCAATACTTTGTGCCATGAGTTGTCTTTTTTACCATCCAGCCATTTCGACAAATGATGATCGGGAGCTAAACATACAGGTTTACCTCGAGGAGGCAATAGATAATGTTGAGGTTTGTCACACTCAGGAGGATTGGGAGGGTCACGACCAACCCAAAATAAGCCACCTATAGGATGATGTAAAGCTTTGTGGGTACACGGACAACGCAATTCTCTACTGTGAACCCCATGGTAATACATAAATGCCATCAAAAGACTAATCAGCGAACCAAAAATTAATCGCAT	0	0	0	0	0	0	0	0	0	0	0	0	3114	782	618	0	0	0	0	0	0	0	0	1642	28	21	0	0	0	0	0	0	0	0	0	0	0	0	0	0	6	0	0	0	0	0	0	0
UL146-G8	TTATAGTCGCCAAGGCGGGTGTCTATTGGTGTCACTTTTGTCTTCTATATGTGGTCCATTATCAGAGTTTTTCTTTATAAACACTTTATGCCACCAGTTACTTCGTTTGCCATCAACCCATTTCGATAGATAATGATCAGGAGACAAACATACAGGTGTTTGTCGGGGAGGTAATAAAAAGTGTTGCGTTTTGTCGCATGTAGGATCTGGAGGTTTATAGCCGACCCAAAAAACGCCGAATACGGGATGATTTGAACCATTGCTACACCGACAACGTAGTTCCACACTTTCCACCTTATAGCACAACGCGATCAAAAGACCAAACAGACTAAAAATAAATCGCAT	0	0	0	0	0	0	0	0	0	0	0	0	0	0	0	0	0	0	0	0	0	0	0	0	0	0	0	0	0	0	0	0	0	0	0	0	0	0	0	0	0	0	0	0	0	0	0	0
UL146-G9	TTAAAATTTTAGTTTCCAAGGCGGACGTCCGTTACTAGCAGTTCTTTCCTCTACGTGCGGTCCACCACCACCTTTTGTTCTTAATAACACTTTGTGCCATGTGTTACTTGATTTGCCATGAAGCCATTTAGATAACACATGATCAGGAGACAAACACACAGGTTTACCTTTAGGAGGCAATAAAAAATGTTGCGGCTTTTCACATTTAGGAGGATCTGGGGGATTATATCCAATCCAAAAAAAGCCACCTATTGGATAGCTTAGACCATTACTACCACAAGGGCAACGTAACTCCACGCTCTCAACTTTATAGTACAACGCGATCAAAAGGCCAAACAGACCAAAAATAAATCGCAT	0	0	0	0	0	0	0	0	0	0	0	0	0	0	0	0	0	0	0	0	0	0	0	0	0	0	0	0	0	0	0	0	0	918	1275	53	0	0	0	0	2	0	0	0	0	0	0	0
UL146-G10	TTAATTCCATTTGAAGCGCTTTTTAATTTCAGTCCTTTTTTCTACTTTTGGTTTATTATCATCTCCGTTTTTTATTATAACTTTATACCATGAATTACTATTTTGACCATCCAGCCATTTAGATATATGATGTTCGGAATCCAAACATACAGGTTTACCGTGAGGAGGCGCCAAATAATATTGGAATCTATTACAACCAGGAGGGTTTGGAGGGTCACGACCAATGAGAAATACACCACTTACGGGCTTATTTACACTATTACTCCCACATGGACAACGCAGTTCCACACTTTCGACCCCATAATAGCACACGATCAAAATGCTAATCAACGGACCGAAAATTAATCGCAT	0	0	0	0	0	0	0	0	0	0	0	0	0	0	0	0	0	2	0	0	0	0	0	0	0	0	0	0	0	0	0	0	0	0	0	0	0	0	0	0	0	0	0	0	0	0	0	0
UL146-G11	TTAACTCAACCGTTTCTTAATTTCAGCTTTTTTGTCTACATGCGGTCCACCACCACCTCCCGTTGTTACCACAACTTTGTACCATGAGTTACTATTTTGAGCATCCAACCATTTTGATAAATGGTGATCGGGATTCAAACATGCACGTCTACCATTGGGAGGCACCAAATAATGTTGATGTTTGGTACAACCGGGAGGACGGGGTGGATCACGACCAACCAGAAATACACCGCTGAGAGGATTGCGTAAACCATTACTACCACATGGACAACGCAATTCTACGCTTTCGACCCCATAATAGCACACAATCAAAATACTAATCAACGAACCAAAAATTAATCGCAT	0	0	0	0	0	0	0	0	0	0	0	0	0	0	0	0	0	0	0	0	0	0	0	0	0	0	0	0	0	0	2470	700	436	0	0	0	0	0	0	0	0	0	0	0	0	0	294	334
UL146-G12	CTAAACAATTATACGTGCTCGGTTCTTAGGATACTCACCTCTCTTCTGTACTTGTGGTTCATCGCCTTTTTTTGTCACCAGTACTTTGTGCCATAAACTACTATTTTGACCTTTGAGCCATGATGATAAGTGATGTTCTGGACCCAAGCATACGGTCTTGCCTTGGGGAGGTTTCAAAAAAAATTGATCTCTCTCACAAACGGGAGGATGTGGAGGATCATGACCAATAAGAAATAGACCGAATAAAGGATTGCGGAAACCATCAGTACACGGGCAACGTAATTCTACGCTCTGTACTTCATAATAATACGTATACACGATAACAAGACTAACTAACAGGCCGAAAATAAATCGCAT	20	683	707	0	588	0	0	0	0	0	0	0	0	0	0	0	0	0	0	0	0	0	0	0	0	0	0	16	5	5	0	0	0	0	0	0	2123	382	10	0	0	0	0	0	0	0	0	0
UL146-G13	CTAAATCATTATATTTTTTCGACCTCTAGGAAAGTCACCTTTCTTAGTTACGTGTGGTCCATTACCGTTTTTTCCCGTCACCAGCACTCTGTGCCATAAACTACTATTTTGACCATTGAGCCATATTGATAAATGATGTTGTGGACCTAAGCATACAGCTTTACCTTTGGGAGGTTTTAAATAATATTGATCTTTTTCACAACCGGGAGGACGTGGAGGGTCACGACCAGCATAAAATATGCCATATAAAGGATCGTGTAAACCACCAGTGCATGGGCAACGTAGTTCCGTACTTTGTACTTCATAATAATACGTATACACGATTACAAGACCAATCAGCAAACCGAAAATAAACCGCAT	0	0	0	0	0	34	35	289	79	1190	2	1	0	0	0	52	18	59	15	10	10	20	9	0	0	0	0	0	0	0	0	0	0	0	0	0	0	0	0	0	0	42	8	0	0	0	0	0
UL146-G14	TTATAATTTCCATTTTGGACGTTTATTATGTTCAGCCCTTTTATGTATTTGTGGTCCATTATTACCGTTTGTCGTTATGAACACTTTGTACCACGAGTTGCTGTTTTGTCCATCAAGCCATTTTGTTATATGGTGGTCTGGGCCCAAACATACAGTTTTACCTTGCGAAGTCAATAAAAAATGTTGAGGTTTGTCACATTCAGGAGGCTTTGGTGGGTCACGACCAATCCAAAATACACCACCTATGGGACGATTTAAAACATTATGGGTACATGGACAACGTAATTCTACGCTTTGAACCTCATAACACATATACGCCACCATAAAAAAAATCAACAAGCCAAAAATTAATCGCAT	0	0	0	0	0	0	0	0	0	0	0	0	0	0	0	0	0	0	0	0	0	0	0	0	0	0	0	0	0	0	0	0	0	0	0	0	0	0	0	0	0	0	0	0	0	0	0	0
GENOTYPING DATA (MOTIF-MATCHING COUNTS)e
RL5A-G1	ATTTTATCATTAAACCCCAATATT	45	643	788	6	2513	193	208	308	184	1365	2	3	6048	1753	1190	144	65	37	36	0	67	7	9	2	0	1	5	347	53	11	5463	2065	1380	4162	7264	456	0	0	0	10	5	0	1	2354	3972	44	630	606
RL5A-G2	ATGTCCACGTTGAATTCAACTTAG	0	0	0	0	0	0	0	0	0	0	0	0	0	0	0	0	0	3	0	0	0	0	0	2840	5	30	0	3	0	0	0	0	0	0	0	0	0	0	0	0	0	0	0	0	0	0	0	0
RL5A-G3	GCTTCCAAGTTGACGTAAGATCGT	0	0	0	0	0	0	0	0	0	0	0	0	0	0	0	0	0	0	0	0	0	0	0	0	20	0	0	0	0	0	0	0	0	0	0	0	0	0	0	0	0	34	5	0	0	0	0	0
RL5A-G4	GCGTCCAAGTTGACGTAAGACCAT	0	0	0	0	0	0	0	0	0	0	0	0	0	0	0	0	0	0	0	0	0	0	0	0	0	0	0	0	0	0	0	0	0	0	0	0	0	0	0	0	0	0	0	0	0	0	0	0
RL5A-G5	TCCCATCTTTTCCACTCGGTGGAA	0	0	0	0	0	0	0	0	0	0	0	0	0	0	0	0	0	0	0	0	1	0	0	0	0	0	0	0	0	0	0	0	0	0	0	0	0	97	0	0	4	0	0	0	0	0	0	0
RL5A-G6	TCCCATCTTTTCCATTCAGTGGAA	0	0	0	0	0	0	0	0	0	0	0	0	0	0	0	0	0	0	0	0	0	0	0	0	0	0	0	0	0	0	0	0	0	0	0	0	3131	338	8	0	0	0	0	0	0	0	0	0
RL6-G1	CGCATCCACATATATCAACGTCAT	0	0	0	0	0	2	2	0	0	0	1	0	5715	1831	1250	0	0	0	0	0	52	5	8	0	5	0	0	334	5	5	1	0	2	4185	5957	395	0	119	0	3	11	0	1	0	0	0	0	0
RL6-G2	CAGATGGCTCCATTTCGTAGTCAT	0	0	0	0	0	0	0	0	0	0	0	0	0	0	0	70	38	7	17	0	0	0	0	0	0	0	0	37	16	4	0	0	0	0	0	0	0	1	0	0	0	0	0	0	0	0	0	0
RL6-G3	GTATCCACTTGTTCAGGACCGTTA	34	610	930	1	1669	121	138	299	131	1175	4	10	0	0	0	0	2	0	0	0	0	0	0	0	0	0	0	0	1	0	0	0	0	0	0	0	3139	398	8	0	0	0	0	0	0	0	0	0
RL6-G4	CGTTGCCGTCATATTGCATATGGT	2	0	0	0	2	0	0	0	0	0	0	0	0	0	0	0	3	0	0	2	0	0	0	2563	0	83	0	0	0	0	0	0	1	0	0	0	0	0	0	0	0	0	0	0	0	0	0	0
RL6-G5	GTATCCACTTGAATGTTGCC	0	0	0	0	0	0	0	0	0	0	0	0	0	0	0	0	0	0	0	0	0	0	0	0	0	0	0	0	0	0	0	0	0	0	0	0	0	0	0	0	0	62	3	0	0	0	0	0
RL6-G6	CCAATGGCTCCATCTAGTAGTCAT	0	0	0	0	0	0	0	0	0	0	0	0	0	0	0	0	0	0	0	0	0	0	0	0	0	0	0	0	0	0	4256	1682	883	0	0	0	0	0	0	0	0	0	0	2145	3489	46	445	459
RL6-G7	TATTGACGTCATATGTATGATTAC	0	0	0	0	0	0	0	0	0	0	0	0	0	0	0	0	0	0	0	0	0	0	0	0	0	0	0	0	0	0	0	0	0	0	0	0	0	0	0	0	0	0	0	0	0	0	0	2
RL6-G6^2	ATCTTTTTTGTGTTCAATGGTTACATTGTCA	0	0	0	0	0	0	0	0	0	0	0	0	0	0	0	0	0	0	0	0	0	0	0	0	0	0	0	0	0	0	4324	1637	865	0	0	0	0	0	0	0	0	0	0	2113	3430	50	449	436
RL12-G1A	AATGCAAATGAAAACGTCACTACA	0	0	0	0	0	0	0	0	0	0	0	0	0	0	0	0	0	0	0	0	0	0	0	2403	20	3	0	0	0	0	0	0	0	0	0	2	0	0	0	0	0	0	0	0	0	0	0	0
RL12-G1B	TCATGGTAAATGTAACTGAAAACG	0	0	0	0	0	0	0	0	0	0	0	0	0	0	0	0	0	0	0	0	0	0	0	0	0	0	0	0	0	0	0	0	0	0	0	0	0	0	0	0	1	0	0	0	0	0	0	0
RL12-G2	CAATGGTAACAAATACAACTCAAA	0	0	0	0	0	0	0	0	0	0	0	0	0	0	0	0	0	0	0	0	0	0	0	0	0	0	0	0	0	0	0	0	0	0	0	0	0	0	0	0	0	0	0	0	0	0	0	0
RL12-G3	TAATAAATACAACTGAAAACAGTA	0	0	0	0	0	0	0	0	0	0	0	0	0	0	0	0	0	0	0	0	0	0	0	0	0	0	0	0	0	0	0	0	0	0	0	0	0	0	0	0	4	0	0	0	0	0	0	0
RL12-G4A	AATACCTCATTTATGAGCACGCCA	0	0	0	1	0	0	0	0	1	0	0	0	0	0	0	0	0	0	0	0	0	0	3	0	0	0	0	0	0	0	0	0	0	0	0	0	0	0	0	0	0	0	0	0	0	2	0	0
RL12-G4B	CTTCGCACAACGTATCCACTAATA	0	0	0	0	0	0	0	0	0	0	0	0	0	0	0	0	2	0	0	23	0	0	0	0	0	0	0	0	0	0	0	0	0	0	0	0	0	0	0	0	0	0	2	2	0	0	0	0
RL12-G5	CTATGGATAACACTACGTCCAACC	0	0	0	0	0	0	0	0	0	0	0	0	0	0	0	0	0	0	0	0	0	0	0	0	0	0	0	0	0	0	0	0	0	0	0	0	0	0	0	0	0	0	0	0	0	0	0	0
RL12-G6	TAATCTAACCACACATGGAGATTA	0	0	0	0	0	155	173	631	141	1428	8	19	0	0	0	122	37	66	14	2	0	0	0	0	0	0	1	59	39	1	4	0	0	2163	3780	265	3760	764	19	0	0	54	8	0	0	0	0	0
RL12-G7	CAGTTTACAACACCACGTACATTC	0	0	0	0	0	0	0	0	0	0	0	0	0	0	0	0	0	0	0	0	0	0	0	0	0	0	0	0	0	0	0	0	0	0	0	0	0	0	0	0	0	0	0	0	0	0	0	0
RL12-G8	CCATTCATAACACTACGTACAGTC	51	1237	1833	13	2044	0	0	0	0	0	0	0	6129	1894	1438	0	0	0	2	0	137	9	17	0	0	0	0	478	16	4	0	0	0	0	0	0	0	0	0	0	1	0	0	0	0	0	0	0
RL12-G9	ACAGCACCGTGTTTACTATGAGCA	0	0	0	0	0	1	4	0	0	0	4	7	0	0	0	0	0	0	0	0	0	0	0	0	0	0	0	0	0	0	0	0	0	0	0	0	0	0	0	0	0	0	0	0	0	0	0	0
RL12-G10	CAGACATGACCGCAACAATTATTA	0	0	0	0	0	0	0	0	0	0	0	0	0	0	0	0	0	0	0	0	0	0	0	0	0	0	0	0	0	0	1921	565	358	0	0	0	0	0	0	0	0	0	0	818	1120	8	144	145
RL12-G8^7	AGATATTGGAACAATACCTGTGAA	0	0	0	0	0	0	0	0	0	0	0	0	1	0	0	0	0	0	0	0	0	0	0	0	0	0	0	0	0	0	0	0	0	0	0	0	0	0	0	0	0	0	0	0	0	0	0	0
RL13-G1	ATCAGCAACCACTTCAACGCTTTC	0	0	0	0	0	0	0	0	0	0	0	0	0	0	0	0	0	0	0	0	0	0	0	3329	0	65	0	1	0	0	0	0	0	0	0	0	0	0	0	0	9	0	0	0	0	0	0	0
RL13-G2	GCGAATATTAACAACGTTCTCTAC	0	0	0	0	0	0	0	0	0	0	0	0	0	0	0	0	0	0	0	0	0	0	0	0	0	0	0	0	0	0	0	0	0	0	0	0	0	0	0	0	0	0	0	0	0	0	0	0
RL13-G3	AGCATTCATACCACTCCCTGGTTG	0	0	0	0	0	0	0	0	0	0	0	0	0	0	0	0	0	0	0	0	0	0	0	0	0	0	0	0	0	0	0	0	0	0	0	0	0	0	0	7	0	0	0	0	0	0	0	0
RL13-G4A	TACAAAGTCGTCGGCAATAACCAC	0	0	0	1	0	0	0	0	0	0	0	0	0	0	0	0	0	0	0	0	0	0	0	0	0	0	0	0	0	0	0	0	0	0	0	0	0	0	0	0	0	0	0	0	0	0	0	0
RL13-G4B	TACAAAACCGTCGAAAACAACCAC	0	0	0	0	0	0	0	0	0	0	0	0	0	0	0	0	0	0	0	0	0	0	0	0	0	0	0	0	0	0	0	0	0	0	0	4	0	0	0	0	0	0	0	0	0	0	0	0
RL13-G5	AAAAGGCACGCAAATATCCACAAG	0	0	0	0	0	0	0	0	0	0	0	0	0	0	0	0	0	0	0	0	0	0	0	0	0	0	0	0	0	0	0	0	0	0	0	0	0	0	0	0	0	0	0	0	0	0	0	0
RL13-G6	AACATGCGGTCGTAGCTACGAAGT	0	0	0	1	0	147	191	439	110	1422	16	7	0	0	0	52	18	96	17	19	6	0	0	0	0	0	0	89	23	4	0	0	0	2489	3864	289	3331	674	19	0	0	69	0	0	0	0	0	0
RL13-G7	CAGCTTCATCAACCATACTATCTC	0	0	0	0	0	0	0	0	0	0	0	0	0	0	0	0	0	0	0	0	0	0	0	0	0	0	0	0	0	0	0	0	0	0	0	0	0	0	0	0	0	0	0	0	0	0	0	0
RL13-G8	CAGCGTCGTCAACCATAATATCTC	45	631	1227	0	1200	0	0	0	0	0	0	0	4575	1248	1158	0	0	0	0	0	202	5	11	0	0	0	0	373	30	9	0	0	0	0	0	0	0	0	0	0	0	0	0	0	0	0	0	0
RL13-G9	AACCATCCATATATCCACAAAATC	0	0	0	2	0	0	0	0	0	0	6	0	0	0	0	0	0	0	0	0	0	0	0	0	6	0	0	0	0	0	0	0	0	0	0	0	0	0	0	0	0	0	0	0	0	0	0	0
RL13-G10	AACAAAACCGTTGATAGCAACCAC	0	0	0	0	0	0	0	0	0	0	0	0	0	0	0	0	0	0	0	0	0	0	0	0	0	0	0	0	0	0	2211	899	556	0	0	0	0	0	0	0	0	0	0	1628	2377	12	452	355
UL1-G1	ATTCCAGTTTCTGGAACTACGGCA	0	0	0	0	0	0	0	0	0	0	0	0	0	0	0	0	0	0	0	1	2	0	0	3874	23	37	2	1	0	0	0	0	0	0	0	0	0	0	0	0	2	0	0	0	0	0	0	0
UL1-G2	ATTCCAGCTTCTGGAACTATGGCG	0	0	0	0	0	0	0	0	0	0	0	0	0	0	0	0	0	0	0	0	0	0	0	0	0	0	0	0	0	0	0	0	0	0	0	0	0	0	0	0	0	0	0	0	0	0	0	0
UL1-G3	TCAACATATAGAAACACTCATTAC	0	0	0	0	0	0	0	0	0	0	0	0	0	0	0	0	2	0	0	0	0	0	0	0	0	0	0	0	0	0	0	0	0	0	0	0	0	0	0	6	8	0	0	0	0	0	0	0
UL1-G4	CAATAATCCCTGTAATTATTCCAG	0	0	0	0	0	0	0	0	0	0	0	1	0	0	0	0	0	0	0	0	0	0	1	0	0	0	0	0	0	0	0	0	0	0	0	0	0	1	0	0	1	1	0	0	0	2	0	0
UL1-G5	TGACAATCCCTGCAATTATTCCAG	0	0	0	0	0	0	0	0	0	0	0	0	0	0	0	0	0	0	0	0	0	0	0	0	0	0	0	0	0	0	2	0	1	0	0	0	0	0	0	0	0	0	0	2	2	0	0	0
UL1-G6	GTAATTCAGGGAGATACAGTTTAT	1	0	1	0	0	130	106	405	64	1079	0	0	0	0	0	79	20	67	61	3	0	0	0	0	0	0	0	100	25	4	0	0	0	1713	2642	167	2883	575	22	0	0	42	2	0	0	0	0	0
UL1-G7	TGCGGTTGGACACCGTTTTTCTTT	0	0	0	0	0	0	0	0	0	0	0	0	0	0	0	0	0	0	0	0	0	0	0	0	0	0	0	0	0	0	0	0	0	0	0	0	0	0	0	0	0	0	0	0	0	0	0	0
UL1-G8	TGCGGTTGGACACCATTTTACTCG	46	797	1594	0	1589	0	0	0	0	0	0	1	4670	1359	1156	0	0	0	0	0	218	16	24	0	0	0	0	372	14	1	0	0	0	0	0	0	0	0	0	0	0	0	0	0	0	0	0	0
UL1-G9	TACAAATACCCATCACAGTAGCTG	0	1	3	0	2	0	0	0	0	0	0	0	4	1	1	0	0	0	0	0	0	0	0	0	0	2	0	3	0	0	0	0	0	0	0	0	0	0	0	0	0	0	0	0	0	1	0	0
UL1-G10	CTAATTCAGGAAGACACAGTTTAT	0	0	0	0	0	0	0	0	0	0	0	0	0	0	0	0	0	0	0	0	0	0	0	0	0	0	0	0	0	0	3744	1005	678	0	0	0	0	0	0	0	0	0	0	1595	2404	22	479	343
UL9-G1	CCTGTACACAATTCATTAACAATA	48	880	1072	0	1894	0	0	0	0	0	3	2	0	0	0	0	0	0	0	0	1	0	1	0	0	0	0	0	2	0	6171	1737	880	0	0	0	0	0	0	0	0	0	0	2202	3550	48	681	476
UL9-G2	ACAACATACAGTAGAAACTATTAT	0	0	0	1	0	0	0	0	0	0	0	0	5591	1792	1598	0	0	0	0	0	145	7	4	0	0	0	0	326	75	3	0	0	0	0	0	0	0	0	0	5	3	0	0	0	0	0	0	0
UL9-G3	CCCACACAAAAGTCACCCAAAACA	0	0	0	0	0	0	0	0	0	0	0	0	0	0	0	0	0	0	0	0	0	0	0	0	0	0	0	0	0	0	0	0	0	0	0	0	0	0	0	0	0	0	0	0	0	0	0	0
UL9-G4	ACTACATATAGTAGAAATTACTAT	0	0	0	0	0	0	0	0	0	0	0	0	0	0	0	0	0	0	0	0	0	0	0	3352	6	38	0	0	0	0	0	0	0	0	1	0	0	0	0	0	2	0	0	0	0	0	0	0
UL9-G5	CCCGTACGCAGCTCATACACAACA	0	0	0	0	0	0	0	0	0	0	0	0	0	0	0	0	0	0	0	0	0	0	0	0	0	0	0	0	0	0	0	0	0	0	0	0	0	0	0	0	0	0	0	0	0	0	0	0
UL9-G6	TCCACACGTAATTCATTAACGATA	0	0	0	0	0	0	0	0	0	0	0	0	0	0	0	170	77	134	44	0	0	0	0	0	0	0	0	166	7	1	0	0	0	3130	5526	412	2	206	0	0	0	62	2	0	0	0	0	0
UL9-G7	CCCACACATAATCTATTAACAGCA	1	0	0	0	0	191	172	384	118	1287	12	16	0	0	0	0	0	0	0	0	0	0	0	0	0	0	0	0	0	0	0	0	0	0	0	0	0	1	0	0	0	0	0	0	0	0	0	0
UL9-G8	CCACACATAATTCATTAACAATGT	0	0	0	0	0	0	0	0	0	0	0	0	0	0	0	0	0	0	0	0	0	0	0	0	0	0	0	0	0	0	0	0	0	0	0	0	1940	589	22	0	0	0	0	0	0	0	0	0
UL9-G9	TCCACATATAATTCATTAACTATA	0	0	0	0	0	0	0	0	8	0	0	0	0	0	0	0	0	0	0	0	0	0	0	0	0	0	0	0	0	0	1	0	0	0	0	0	0	0	0	0	0	0	0	0	0	3	0	0
UL11-G1	CGATGGACTTTAGACACATGTTAC	56	804	1219	8	2263	0	0	0	0	0	0	0	8001	2790	2839	220	75	99	50	69	79	19	14	4288	0	66	0	525	38	5	0	0	0	0	0	0	0	0	0	3	8	0	0	0	0	0	0	0
UL11-G2	CACATTATCATAAACCTCCCGGAT	0	0	0	0	0	0	0	0	0	0	0	0	0	0	0	0	0	0	0	0	0	0	0	0	0	0	0	0	0	0	0	0	0	0	0	0	0	0	0	0	0	36	5	0	0	0	0	0
UL11-G3	AATCAACATCACCATAAATTTCCC	0	0	0	0	0	157	174	244	126	1335	2	0	0	0	0	0	0	0	0	0	0	0	0	0	0	0	0	0	0	0	0	0	0	0	0	0	0	0	0	0	0	0	0	0	0	0	0	0
UL11-G4	CAATTGGCTTCACAGTCGACATCA	0	0	0	0	0	0	0	0	0	0	0	1	0	0	0	1	0	0	0	0	0	0	0	0	11	0	0	2	0	0	4601	1536	855	0	2	0	0	0	0	0	0	0	0	2526	3826	26	736	567
UL11-G5	AGTACGCATCGCCATAGAGCTCCC	0	0	0	0	0	0	1	0	0	0	0	0	0	0	0	0	0	0	0	0	0	0	0	0	0	0	0	0	0	0	0	0	0	0	0	0	0	0	0	0	0	0	0	0	0	0	0	0
UL11-G6	TCAATGTAACGGAAGAATATACTG	0	0	0	0	0	0	0	0	0	0	0	0	0	0	0	0	1	0	0	4	0	0	0	0	0	0	0	0	0	0	0	0	0	0	0	2	0	1	0	0	0	0	3	2	0	2	0	0
UL11-G7	GACCGCGTTCGTACACCAATCCCA	0	0	0	0	0	0	0	0	0	0	0	0	0	0	0	0	0	0	0	0	0	0	0	0	0	0	0	0	0	0	0	1	0	3833	7378	338	3762	742	26	0	0	0	0	0	0	0	0	0
UL73-G1	AACCTCTGCAACTACATCAAAGTC	0	0	0	0	0	0	0	0	0	0	0	0	0	0	0	64	26	76	16	26	84	9	14	0	0	0	0	86	16	6	0	0	0	0	0	0	2267	146	2	0	0	0	0	0	0	0	0	0
UL73-G2	CCAAGTCCTTCTAGTGTGTCGACG	0	0	0	0	0	0	0	0	0	0	0	0	2	0	0	0	0	0	0	0	0	0	0	0	0	0	0	0	0	0	5485	1734	761	0	0	0	0	0	0	2	3	0	0	0	0	0	1100	726
UL73-G3A	AATCGTCCAGTTCTAGCGTGTCAA	24	456	1044	2	884	0	0	0	0	0	0	0	0	0	0	0	0	0	0	2	0	0	0	3742	34	6	0	0	0	0	0	0	0	0	0	0	389	385	64	0	0	0	0	0	0	0	0	0
UL73-G3B	CCGAGTCCTCCTAGTTCTAGTGTA	0	0	0	0	0	0	0	0	0	0	0	0	0	0	0	0	0	0	0	0	0	0	0	0	0	0	0	0	0	0	0	0	0	0	0	0	0	0	0	0	0	0	0	0	0	0	0	0
UL73-G4A	ACAACTGCAACAACTTCTACAACA	0	0	0	0	0	0	0	0	0	0	0	0	6642	2711	3360	0	0	0	0	0	0	0	0	0	0	0	1	353	52	5	0	0	0	3956	6614	360	0	0	0	2	1	0	0	0	0	0	0	0
UL73-G4B	AGTCCCTCTAGCTCTACTCACACC	0	0	0	0	0	54	80	186	98	1323	1	0	20	4	6	0	0	0	0	0	0	0	0	0	0	0	0	0	0	0	0	0	0	7	9	0	0	0	0	0	0	0	0	0	0	0	0	0
UL73-G4C	AGTCCTTCTAGCTCTACTCGCACC	0	0	0	0	0	0	0	0	0	0	0	0	3	0	0	0	0	0	0	0	0	0	0	0	0	0	0	0	0	0	0	0	0	1	3	1	0	0	0	0	0	0	0	2398	3494	43	0	0
UL73-G4D	CGTCCCTCTAGTTCTACTCACGCC	0	0	0	0	0	0	0	0	0	0	0	0	0	0	0	0	0	0	0	0	0	0	0	0	0	0	0	0	0	0	1	0	0	1	0	0	0	0	0	0	0	52	1	0	0	0	0	0
UL74-G1A	GTACCAAGCCCCTCCAAGGACGAT	0	0	0	0	0	0	0	0	0	0	0	0	0	0	0	42	13	75	14	0	82	1	1	0	0	0	0	33	30	6	0	0	0	0	0	0	1794	52	0	0	0	0	0	0	0	0	0	0
UL74-G1B	GTAGACAGTACTTTACCTGACCAG	14	478	939	2	889	0	1	1	0	0	0	0	0	0	0	0	0	0	0	0	0	0	0	2911	0	43	0	0	5	0	0	0	1	0	0	0	284	270	54	0	0	0	0	0	0	0	0	0
UL74-G1C	GTACTGTACCTAACCAGTAACGTC	0	0	1	0	0	0	0	0	0	0	0	0	0	0	0	0	0	0	0	0	0	0	0	2	0	0	0	0	0	0	0	0	4	0	0	0	0	0	0	0	0	0	0	1493	2410	28	1	0
UL74-G2A	CCATATCCTAGGACGAAATGGTGC	0	0	0	0	0	0	0	0	0	0	0	0	0	0	0	0	0	0	0	0	0	0	0	0	0	0	0	0	0	0	0	0	0	0	0	0	0	0	0	0	0	0	0	0	0	0	0	0
UL74-G2B	GTACTTTACCTATCCAGGGACGTC	0	0	0	0	0	0	0	0	0	0	0	0	2	0	0	0	0	0	0	0	0	0	0	0	0	0	0	0	0	0	2697	728	329	0	0	0	0	0	0	0	2	0	0	0	0	0	590	557
UL74-G3	TTTGATAATACCCTGCCATAGGGA	0	0	0	0	0	0	0	0	0	0	0	0	3459	841	1050	0	0	0	0	0	0	0	0	0	0	0	0	157	1	3	0	0	0	1412	2278	100	0	0	0	0	2	0	0	0	0	0	0	0
UL74-G4	TGACTCTTTACTCGAAAACGCGCT	0	0	0	0	0	84	88	228	76	1160	1	1	0	0	0	0	0	0	0	0	0	0	0	0	0	0	0	0	0	0	0	0	0	0	0	0	0	0	0	0	0	0	0	0	0	0	0	0
UL74-G5	TAAGATAGCACGGTATACGGCCAG	1	0	0	0	0	0	1	0	0	0	0	2	0	0	0	0	0	0	0	0	0	0	1	0	0	0	0	0	0	0	0	1	0	0	0	1	0	0	0	0	0	47	2	0	0	0	0	0
UL120-G1A	TATTGTGTGTTCTTTGATGTACTG	0	0	0	0	0	0	0	0	0	0	0	0	3374	1082	743	0	0	2	0	0	0	0	0	0	0	0	0	248	45	1	1	0	0	2521	3318	133	2301	332	20	0	0	0	0	0	0	0	0	0
UL120-G1B	ATATTGTGTGTTTTTTGGAGTACT	0	0	0	0	0	0	0	0	0	0	0	0	0	0	0	73	17	35	36	0	237	4	8	0	0	1	0	1	0	0	0	0	0	0	0	0	0	0	0	0	0	0	0	0	0	0	0	0
UL120-G2A	TGGTGAGAAAGCGTGTTTTCAACG	0	0	0	0	0	0	0	0	0	0	0	0	0	0	0	0	0	0	0	0	0	0	0	0	0	0	0	0	0	0	0	0	0	0	0	0	0	0	0	0	0	0	0	0	0	0	0	0
UL120-G2B	AAACTGTGTGTTCTGTGGAATACT	0	0	0	0	0	49	63	245	54	921	6	8	0	0	0	0	0	0	0	0	0	0	0	0	0	0	0	0	0	0	0	0	0	0	0	0	0	0	0	0	0	0	0	0	0	0	0	0
UL120-G3A	CCGTGTATCCCGTGGAATACTGAT	0	0	0	0	0	0	0	0	0	0	0	0	0	0	0	0	0	0	0	0	0	0	0	0	0	0	0	0	0	0	0	0	0	0	0	0	0	0	0	0	0	0	0	0	0	0	0	0
UL120-G3B	TCGTGTGTTATGTGGAATACTGAT	0	0	0	0	0	0	0	0	0	0	0	0	0	0	0	0	0	0	0	0	0	0	0	0	0	0	0	0	0	0	0	0	0	0	0	0	0	0	0	4	3	0	0	0	0	0	0	0
UL120-G4A	GTACGATGCGGAAGGACGATCATC	24	555	501	0	628	0	0	0	0	0	0	0	0	0	0	0	0	0	0	0	0	0	0	4026	2	34	0	74	34	2	0	0	0	0	0	0	0	0	0	0	0	56	7	0	0	0	0	0
UL120-G4B	TGTGTACGGTGCGGGAGAACGATC	0	0	0	0	0	0	0	0	0	0	0	0	2	0	0	0	0	0	0	0	0	0	0	0	0	0	0	0	0	0	3823	1150	678	0	0	0	0	0	0	0	0	0	0	2335	3505	21	812	484
UL146-G1	TTCGTTATGTTAACATTATACCAC	0	0	0	0	0	0	0	0	0	0	0	0	0	0	0	0	0	0	0	0	0	0	0	0	0	0	0	0	0	0	0	0	0	0	0	0	0	0	0	0	0	0	0	0	0	0	0	0
UL146-G2	TTATTCCTTCAGACCTACTAGGGT	0	0	0	0	0	0	0	0	0	0	0	0	0	0	0	0	0	0	0	0	0	0	0	0	22	0	0	256	11	5	0	0	0	0	0	0	0	0	0	0	0	0	0	1475	2258	22	0	0
UL146-G3	TTATTGTTTGACAGCTATTAAGGT	0	0	0	0	0	0	0	0	0	0	0	0	0	0	0	0	0	0	0	0	0	0	0	0	0	0	0	0	0	0	0	0	0	0	0	0	0	0	0	0	0	0	0	0	0	0	0	0
UL146-G4	CCACTAGAAAAGGTAGGCTTAGTA	0	0	0	0	0	0	0	0	0	0	0	0	0	0	0	0	0	0	0	0	0	0	0	0	0	0	0	0	0	0	0	0	0	0	0	0	0	0	0	0	0	0	0	0	0	0	0	0
UL146-G5	CGAGTATTCGATCTTTGTACTACT	0	0	0	0	0	0	0	0	0	0	0	0	0	0	0	0	0	0	0	0	0	0	0	0	0	0	0	0	0	0	0	0	0	0	0	0	0	0	0	0	0	0	0	0	0	0	0	0
UL146-G6	TTAACTTGGTGGAGTAAACGATTT	0	0	0	0	0	0	0	0	0	0	0	0	0	0	0	0	0	0	0	0	0	0	0	0	0	0	0	0	0	0	0	0	0	0	0	0	0	0	0	0	0	0	0	0	0	0	0	0
UL146-G7	TTATTTCCAACGCGGACGTTTGTT	0	0	0	0	0	0	0	0	0	0	0	0	3017	590	488	0	0	0	0	0	0	0	0	2042	0	54	0	0	0	0	0	0	0	0	0	0	1	0	0	2	5	0	0	0	0	0	0	0
UL146-G8	AGTCGCCAAGGCGGGTGTCTATTG	0	0	0	0	0	0	0	0	0	0	0	0	0	0	0	0	0	0	0	0	0	0	0	0	0	0	0	0	0	0	0	0	0	0	0	0	0	0	0	0	0	0	0	0	0	0	0	0
UL146-G9	TTAAAATTTTAGTTTCCAAGGCGG	0	0	0	0	0	0	0	0	0	0	0	0	0	0	0	0	0	0	0	0	0	0	0	0	0	0	0	0	0	0	0	0	0	1427	1860	84	1	0	0	0	3	0	0	0	0	0	0	0
UL146-G10	TAATTTCAGTCCTTTTTTCTACTT	0	0	0	0	0	0	0	0	0	0	0	0	0	0	0	0	0	2	0	0	0	0	0	0	0	0	0	0	0	0	0	0	0	0	0	0	0	0	0	0	0	0	0	0	0	0	0	0
UL146-G11	ATCCAACCATTTTGATAAATGGTG	0	0	0	0	0	0	0	0	0	0	0	0	0	0	0	0	0	0	0	0	0	0	0	0	0	0	0	0	0	0	3208	879	668	0	0	0	0	0	0	0	0	0	0	0	0	0	421	511
UL146-G12	CCCAAGCATACGGTCTTGCCTTGG	29	623	634	0	817	0	2	0	0	0	0	1	0	0	0	0	0	0	0	0	0	0	0	0	0	0	0	22	11	7	0	0	0	0	0	0	2168	546	12	0	0	0	0	0	0	0	0	0
UL146-G13	CTAAATCATTATATTTTTTCGACC	1	0	0	0	0	74	65	366	77	1018	10	4	0	0	0	37	10	88	22	0	93	1	4	0	0	0	0	0	0	0	0	0	0	0	0	0	0	0	0	0	0	67	4	0	0	0	0	0
UL146-G14	TTATAATTTCCATTTTGGACGTTT	0	0	0	0	0	0	0	0	0	0	0	0	0	0	0	0	0	0	0	0	0	0	0	0	0	0	0	0	0	0	0	0	0	0	0	0	0	0	0	0	0	0	0	0	0	0	0	0
UL139-G1A	GCGCGAGCTGTGGCGCCCCCAAAT	0	0	0	0	0	0	0	0	0	0	0	0	0	0	0	0	0	0	0	2	0	0	0	0	0	0	0	0	0	0	0	0	1	0	0	0	0	0	0	0	0	0	0	0	0	0	0	0
UL139-G1B	GAGCTGTGATACCTCCCAAGTACT	0	0	0	0	0	0	0	0	0	0	0	0	0	0	0	0	0	0	0	0	0	0	0	0	0	0	0	0	0	0	0	0	0	0	0	0	0	0	0	0	0	0	0	0	0	0	0	0
UL139-G2	AAGACGAAGTAGATTGACTGGAAT	0	0	0	0	0	0	0	0	0	0	0	0	2552	536	443	0	0	0	0	0	0	0	0	1	0	0	0	0	0	0	1893	652	545	1384	1998	102	0	0	0	0	0	63	0	2	0	0	627	520
UL139-G3	AATTATTGCCGCCAAAACCATTAA	0	0	0	0	0	0	0	0	0	0	0	0	0	0	0	0	0	0	0	0	0	0	0	0	0	0	0	167	9	5	0	0	0	0	0	0	0	0	0	0	1	0	0	0	0	0	0	0
UL139-G4	ACTGCCGTTAGAGGCATTAATACA	5	573	527	1	432	0	0	0	0	0	0	0	0	0	0	0	0	0	0	0	0	0	0	0	0	0	0	0	7	0	0	0	0	0	0	0	0	0	0	6	4	0	0	1928	2942	24	0	0
UL139-G5	ACCAGGTACCGTTTGTGCCATCGA	0	0	0	0	0	0	0	0	0	0	0	0	0	0	0	0	1	0	0	0	0	0	0	1	0	0	0	1	0	0	0	0	0	0	0	0	2292	356	11	0	0	0	0	0	0	0	0	0
UL139-G6	AATTACTGCCGCCAAAAGCTTGAA	0	0	0	0	0	0	0	0	0	0	0	0	0	0	0	0	0	0	0	0	0	0	0	0	0	0	0	0	0	0	0	0	0	0	0	0	0	0	0	0	0	0	0	0	0	0	0	0
UL139-G7	AATTACTGCCACCAAAGGCTTGAA	0	0	1	0	0	53	43	362	51	1892	7	1	0	0	0	43	13	18	16	6	130	3	2	0	0	0	0	39	11	7	0	0	0	0	0	0	0	0	0	0	0	0	0	0	0	0	0	0
UL139-G8	GAGTTGTGGGACTGTCCAATTACT	0	0	0	0	0	0	0	0	0	0	0	0	0	0	0	0	0	0	0	0	0	0	0	2453	10	22	0	0	0	0	0	0	0	0	0	0	0	0	0	0	0	0	0	0	0	0	0	0
RL5A-G1-D1	TGTACCATTATTAGTCACCACCGT	0	0	0	0	0	0	0	0	0	0	2	1	0	0	0	0	0	0	0	0	0	0	0	0	0	0	0	0	0	0	0	0	0	2	0	0	0	0	0	0	0	0	0	0	0	0	0	0
RL5A-G1-D2-1	GAAACACAGACCGAGCGTTGTACC	37	751	906	6	2282	184	179	359	184	1467	15	17	2	0	0	0	0	0	0	0	0	0	0	0	0	0	0	0	6	0	0	0	0	0	0	0	0	0	0	0	0	0	1	0	0	0	0	0
RL5A-G1-D2-2	GAAACACAGACCGCGCGTTGTACC	0	3	2	0	5	1	0	0	0	0	0	0	0	0	0	0	0	0	0	0	0	0	0	0	0	0	0	0	0	0	0	0	0	0	0	0	0	0	0	0	0	0	0	0	0	0	0	0
UL111A-D1	ATCGAGTAAAACGGTCTTTCTTTT	0	0	0	0	0	0	0	0	0	0	0	0	0	0	0	0	0	0	0	0	0	0	0	0	0	0	0	0	0	0	0	0	0	0	0	0	0	0	0	0	0	0	0	0	0	0	0	0
UL111A-WT	ATCGAGTAAAACCTACGTTGGTAG	6	348	406	2	521	47	53	121	32	1211	5	14	2033	566	488	31	5	48	16	8	107	2	2	2153	8	56	0	239	81	8	2571	642	509	1621	1771	79	2215	204	28	7	8	50	9	1905	3168	30	632	544
US9-D1-1	TTAGCCTCTTCCTCGAACCCAGGG	0	0	0	3	0	98	81	257	85	1450	15	16	0	0	0	0	1	0	0	0	0	0	1	0	0	0	0	0	0	0	0	0	0	0	0	0	0	0	0	0	0	0	0	0	0	0	0	0
US9-D1-2	TTAGCCTCTTCCTTGAACCCAGGG	0	0	0	0	0	0	0	1	0	1	0	0	0	0	0	0	0	0	0	0	0	0	0	0	0	0	0	0	0	0	0	0	0	0	0	0	0	0	0	0	0	0	0	0	0	0	0	0
US9-WT	TCAATCGTCTTTAGCCTCTTCTTC	28	565	826	2	912	0	0	0	0	0	0	1	3485	1369	1068	115	36	47	12	0	159	4	9	4619	0	51	1	212	65	12	5046	1708	768	3365	6126	179	4818	415	13	3	7	52	7	2458	3692	31	842	547
aNames in gold font indicate libraries that were made by using an Illumina Nextera kit.
bAssumes that 1 IU is equivalent to 1 genome copy.
cThe symbol x indicates that multiple PCR products were generated in parallel and combined.
dSequences of the more closely related RL13 genotypes are shown in the same colour font. The same read may match more than one genotype within these groups.
eG, genotype; ^, recombinant; WT, wild type; D, deletion.
fMother of Child2 and Child3 (twins).
[truncated: 49 more columns]
